# Supplementary material for: Myeloperoxidase as a Marker to Differentiate Mouse Monocyte/Macrophage Subsets
Source: Int J Mol Sci. 2022 Jul 26;23(15):8246. doi: 10.3390/ijms23158246 (PMC9330004; doi:10.3390/ijms23158246)
Supplement: Supplementary file 1 [file ijms-23-08246-s001.zip]

Archive with 1 entries (1 files):
- ijms-1820153-supplementary.pdf
